# Supplementary material for: Electroactive Microbes Short-Circuit the Passive Film to Corrode Stainless Steel
Source: Research (Wash D C). 2026 Mar 6;9:1185. doi: 10.34133/research.1185 (PMC12963726; doi:10.34133/research.1185)
Supplement: Supplementary 1 — Supplementary Methods Figs. S1 to S3 [file research.1185.f1.zip]

Archive with 2 entries (2 files):
- Anonymous Supplementary Materials.docx
- Supplementary Materials.docx
